# Supplementary material for: A Cataract-Causing Mutation in the TRPM3 Cation Channel Disrupts Calcium Dynamics in the Lens
Source: Cells. 2024 Jan 30;13(3):257. doi: 10.3390/cells13030257 (PMC10854584; doi:10.3390/cells13030257)
Supplement: Supplementary file 1 [file cells-13-00257-s001.zip]

Archive with 1 entries (1 files):
- cells-2834700-supplementary.pdf
